# Supplementary material for: Cardiovascular Disease Diagnosis from DXA Scan and Retinal Images Using Deep Learning
Source: Sensors (Basel). 2022 Jun 7;22(12):4310. doi: 10.3390/s22124310 (PMC9228833; doi:10.3390/s22124310)
Supplement: Supplementary file 1 [file sensors-22-04310-s001.zip]

Archive with 3 entries (3 files):
- Supplementary File S1.xlsx
- Supplementary File S2.pdf
- Supplementary File S3.pdf
