# Supplementary material for: Cardiovascular Disease Diagnosis from DXA Scan and Retinal Images Using Deep Learning
Source: Sensors (Basel). 2022 Jun 7;22(12):4310. doi: 10.3390/s22124310 (PMC9228833; doi:10.3390/s22124310)
Supplement: Supplementary file 1 [file sensors-22-04310-s001.zip › Supplementary File S1.xlsx]

## Sheet: All Variables
Feature	Type	Mean (Control)	Mean (CVD)	Std Dev (Control)	Std Dev (CVD)	p_value
DT_AREA_ARMS	Area	355.482	350.81	66.0142	60.2083	0.409
DT_AREA_HEAD	Area	236.29	229.59	21.9259	17.8329	< .001
DT_AREA_L1	Area	11.3239	11.963	1.62147	1.74753	< .001
DT_AREA_L1_L2	Area	23.4777	24.7146	3.18074	3.39251	< .001
DT_AREA_L1_L3	Area	36.9535	38.6798	4.86256	5.14204	< .001
DT_AREA_L1_L4	Area	52.3468	54.6408	6.56973	6.88132	< .001
DT_AREA_L2	Area	12.1539	12.7643	1.60335	1.72768	< .001
DT_AREA_L2_L3	Area	25.6298	26.7475	3.30714	3.53645	< .001
DT_AREA_L2_L4	Area	41.0231	42.7204	5.04392	5.31955	< .001
DT_AREA_L3	Area	13.4767	13.9832	1.75681	1.88347	0.002
DT_AREA_L3_L4	Area	28.87	29.9561	3.53756	3.71484	< .001
DT_AREA_L4	Area	15.396	15.9729	2.00904	2.05537	0.002
DT_AREA_LEGS	Area	731.551	748.672	87.4217	98.7987	0.041
DT_AREA_LOWER NECK	Area	2.35224	2.43396	0.283001	0.27897	0.001
DT_AREA_NECK	Area	4.70401	4.87191	0.561859	0.538338	< .001
DT_AREA_PELVIS	Area	282.927	294.86	35.0452	37.2984	< .001
DT_AREA_RIBS	Area	265.643	270.193	42.4281	45.6381	0.249
DT_AREA_SHAFT	Area	13.9078	14.034	1.14433	1.22534	0.234
DT_AREA_SPINE	Area	170.049	179.007	17.7533	21.156	< .001
DT_AREA_TOTAL	Area	2025.86	2073.13	288.356	240.52	0.047
DT_AREA_TROCH	Area	12.5952	13.4087	2.4029	2.5234	< .001
DT_AREA_TRUNK	Area	718.619	744.059	83.7851	90.375	0.001
DT_AREA_UPPER NECK	Area	2.35175	2.43796	0.280819	0.280723	< .001
DT_AREA_WARDS	Area	2.56721	2.69861	0.488753	0.539588	0.005
DT_AVG_HEIGHT_L1	Area	3.09603	3.14278	0.225506	0.229032	0.022
DT_AVG_HEIGHT_L1_L2	Area	6.3258	6.42488	0.421514	0.44188	0.011
DT_AVG_HEIGHT_L1_L3	Area	9.70056	9.83598	0.614448	0.643462	0.016
DT_AVG_HEIGHT_L1_L4	Area	13.1879	13.3728	0.784484	0.824326	0.01
DT_AVG_HEIGHT_L2	Area	3.22997	3.28369	0.215166	0.238608	0.008
DT_AVG_HEIGHT_L2_L3	Area	6.60473	6.69721	0.414209	0.451843	0.017
DT_AVG_HEIGHT_L2_L4	Area	10.0922	10.235	0.594505	0.643511	0.01
DT_AVG_HEIGHT_L3	Area	3.37486	3.41352	0.220385	0.240428	0.061
DT_AVG_HEIGHT_L3_L4	Area	6.86336	6.95126	0.416757	0.453148	0.024
DT_AVG_HEIGHT_L4	Area	3.48988	3.53774	0.287556	0.29196	0.065
DT_AVG_WIDTH_L1	Area	3.64435	3.79221	0.318404	0.353996	< .001
DT_AVG_WIDTH_L1_L2	Area	3.69773	3.83207	0.307883	0.324844	< .001
DT_AVG_WIDTH_L1_L3	Area	3.79223	3.91468	0.308488	0.315291	< .001
DT_AVG_WIDTH_L1_L4	Area	3.94604	4.06264	0.314292	0.319426	< .001
DT_AVG_WIDTH_L2	Area	3.75124	3.87378	0.306018	0.310418	< .001
DT_AVG_WIDTH_L2_L3	Area	3.86628	3.97786	0.310403	0.308947	< .001
DT_AVG_WIDTH_L2_L4	Area	4.04663	4.15478	0.320601	0.321122	< .001
DT_AVG_WIDTH_L3	Area	3.98131	4.08194	0.322992	0.321245	< .001
DT_AVG_WIDTH_L3_L4	Area	4.19436	4.29528	0.33818	0.340294	< .001
DT_AVG_WIDTH_L4	Area	4.40756	4.50862	0.369021	0.373772	0.002
MT_AVG_HEIGHT_HIP AXIS LENGTH	Area	105.731	106.783	8.37023	9.34285	0.185
CT_BONE_MASS_ANDROID	BMD	41.146	43.9883	8.25852	9.52737	< .001
CT_BONE_MASS_ARMS	BMD	322.763	339.912	78.1071	82.4907	0.017
CT_BONE_MASS_GYNOID	BMD	218.571	235.868	52.8301	54.8778	< .001
CT_BONE_MASS_LEGS	BMD	886.883	916.98	210.145	210.767	0.11
CT_BONE_MASS_TOTAL	BMD	2406.17	2510.45	449.842	459.878	0.011
CT_BONE_MASS_TRUNK	BMD	698.231	741.659	141.704	156.694	0.001
CT_BONE_MASS_ANDROID VISCERAL (CoreScan)	BMD	429.181	963.794	320.93	649.212	< .001
DT_BMC_ARMS	BMD	322.763	339.912	78.1071	82.4907	0.017
DT_BMC_HEAD	BMD	498.292	511.902	71.2822	74.2815	0.037
DT_BMC_L1	BMD	12.092	12.9685	2.37091	2.804	< .001
DT_BMC_L1_L2	BMD	26.1285	27.881	5.11346	5.91264	< .001
DT_BMC_L1_L3	BMD	42.3674	44.9083	8.24802	9.30585	0.001
DT_BMC_L1_L4	BMD	59.9939	63.6312	11.5205	13.1176	0.001
DT_BMC_L2	BMD	14.0365	14.9341	2.81164	3.24236	0.001
DT_BMC_L2_L3	BMD	30.2753	31.9841	5.96581	6.68275	0.003
DT_BMC_L2_L4	BMD	47.9019	50.7316	9.25844	10.5374	0.002
DT_BMC_L3	BMD	16.2388	17.05	3.21727	3.54434	0.008
DT_BMC_L3_L4	BMD	33.8654	35.7975	6.55797	7.47724	0.002
DT_BMC_L4	BMD	17.6328	18.7475	3.5327	4.10012	0.001
DT_BMC_LEGS	BMD	886.883	916.98	210.145	210.767	0.11
DT_BMC_LOWER NECK	BMD	2.52216	2.65132	0.479979	0.477787	0.003
DT_BMC_NECK	BMD	4.51647	4.66082	0.942777	0.879566	0.077
DT_BMC_PELVIS	BMD	278.368	293.879	59.7294	62.6415	0.005
DT_BMC_RIBS	BMD	238.532	249.401	61.0288	68.7376	0.062
DT_BMC_SHAFT	BMD	16.421	17.0825	2.84168	2.78062	0.009
DT_BMC_SPINE	BMD	181.331	198.38	33.211	41.6974	< .001
DT_BMC_TOTAL	BMD	2387.21	2510.45	497.086	459.878	0.004
DT_BMC_TROCH	BMD	9.96849	10.9782	3.13361	3.15799	< .001
DT_BMC_TRUNK	BMD	698.231	741.659	141.704	156.694	0.001
DT_BMC_UPPER NECK	BMD	1.99455	2.00952	0.488173	0.456417	0.723
DT_BMC_WARDS	BMD	2.13771	2.12768	0.617975	0.626593	0.857
DT_BMD_ARMS	BMD	0.905038	0.962027	0.116015	0.123172	< .001
DT_BMD_HEAD	BMD	2.11033	2.23146	0.252659	0.285366	< .001
DT_BMD_L1	BMD	1.06588	1.07942	0.124934	0.135971	0.247
DT_BMD_L1_L2	BMD	1.10951	1.12286	0.126843	0.141407	0.267
DT_BMD_L1_L3	BMD	1.14257	1.15579	0.128894	0.142983	0.278
DT_BMD_L1_L4	BMD	1.14198	1.15875	0.129824	0.145209	0.174
DT_BMD_L2	BMD	1.15042	1.16404	0.135436	0.154166	0.294
DT_BMD_L2_L3	BMD	1.17665	1.19026	0.134932	0.150159	0.287
DT_BMD_L2_L4	BMD	1.16321	1.18144	0.134638	0.151029	0.155
DT_BMD_L3	BMD	1.20065	1.21426	0.140446	0.152352	0.3
DT_BMD_L3_L4	BMD	1.16892	1.18887	0.139043	0.15429	0.129
DT_BMD_L4	BMD	1.14204	1.16757	0.143877	0.163048	0.064
DT_BMD_LEGS	BMD	1.19984	1.21272	0.167455	0.153069	0.37
DT_BMD_LOWER NECK	BMD	1.06975	1.08755	0.13612	0.134835	0.142
DT_BMD_NECK	BMD	0.957704	0.95568	0.144458	0.136639	0.872
DT_BMD_PELVIS	BMD	0.977709	0.990877	0.129272	0.127032	0.251
DT_BMD_RIBS	BMD	0.887082	0.908831	0.104232	0.112108	0.025
DT_BMD_SHAFT	BMD	1.18088	1.21782	0.178964	0.171831	0.019
DT_BMD_SPINE	BMD	1.06186	1.10005	0.122628	0.130228	< .001
DT_BMD_TOTAL	BMD	1.17173	1.20435	0.118908	0.11406	0.002
DT_BMD_TROCH	BMD	0.779318	0.808221	0.131867	0.121659	0.011
DT_BMD_TRUNK	BMD	0.964801	0.988447	0.109058	0.111103	0.017
DT_BMD_UPPER NECK	BMD	0.845743	0.82353	0.164793	0.153212	0.119
DT_BMD_WARDS	BMD	0.828717	0.786567	0.156837	0.153069	0.002
CT_FAT_MASS_ANDROID VISCERAL (CoreScan)	Fat Mass	404.888	909.24	302.764	612.465	< .001
CT_FAT_MASS_ANDROID	Fat Mass	1428.31	2178.54	609.333	788.446	< .001
CT_FAT_MASS_Appendicular Lean Mass/Height² for Age Index	Fat Mass	6.70477	7.21328	1.26191	1.14149	< .001
CT_FAT_MASS_ARMS	Fat Mass	2121.66	2640.24	740.884	784.504	< .001
CT_FAT_MASS_GYNOID	Fat Mass	3733.41	4288.05	1161.61	1118.36	< .001
CT_FAT_MASS_Legs/Total Fat Mass Ratio for Age Index	Fat Mass	0.377307	0.344394	0.0525063	0.0683463	< .001
CT_FAT_MASS_LEGS	Fat Mass	7948.07	8895.48	2789.8	2786.73	< .001
CT_FAT_MASS_Limbs/Trunk Fat Mass Ratio for Age Index	Fat Mass	1.03958	0.906853	0.250638	0.296459	< .001
CT_FAT_MASS_Total Body Fat Mass/Height² for Age Index	Fat Mass	7.71672	9.46579	2.50906	2.45491	< .001
CT_FAT_MASS_Total Body Lean Mass/Height² for Age Index	Fat Mass	14.6121	15.6902	2.10618	1.90765	< .001
CT_FAT_MASS_TOTAL	Fat Mass	20962.1	25908.6	6342.81	6275.63	< .001
CT_FAT_MASS_Trunk/Legs %Fat Ratio for Age Index	Fat Mass	0.999809	1.12787	0.195482	0.258752	< .001
CT_FAT_MASS_Trunk/Limbs Fat Mass Ratio for Age Index	Fat Mass	1.02175	1.2188	0.258062	0.377909	< .001
CT_FAT_MASS_Trunk/Total Fat Mass Ratio for Age Index	Fat Mass	0.474212	0.516296	0.0588659	0.0750663	< .001
CT_FAT_MASS_TRUNK	Fat Mass	10013.5	13463.5	3343.1	3897.66	< .001
CT_LEAN_MASS_ANDROID VISCERAL (CoreScan)	Lean Mass	2184.5	2331.55	464.295	423.523	< .001
CT_LEAN_MASS_ANDROID	Lean Mass	2603.03	2979.82	580.285	616.95	< .001
CT_LEAN_MASS_ARMS	Lean Mass	4583.44	4929.54	1659.04	1511.44	0.015
CT_LEAN_MASS_GYNOID	Lean Mass	6139.6	6698.24	1446.71	1460.05	< .001
CT_LEAN_MASS_LEGS	Lean Mass	14117	15200.3	3456.09	3347.05	< .001
CT_LEAN_MASS_TOTAL	Lean Mass	40614.9	43643.6	9059.17	8617.94	< .001
CT_LEAN_MASS_TRUNK	Lean Mass	18779.8	20329.3	3965.83	3809.56	< .001
